# Supplementary material for: Tandem Pd-Catalyzed Cyclization/Coupling of Non-Terminal Acetylenic Activated Methylenes with (Hetero)Aryl Bromides
Source: Molecules. 2022 Jan 19;27(3):630. doi: 10.3390/molecules27030630 (PMC8839394; doi:10.3390/molecules27030630)
Supplement: Supplementary file 1 [file molecules-27-00630-s001.zip]

Archive with 1 entries (1 files):
- molecules-1546419-supplementary.pdf
